# Supplementary material for: Functional homogenization of flower visitor communities with urbanization
Source: Ecol Evol. 2016 Feb 24;6(7):1967–76. doi: 10.1002/ece3.2009 (PMC4767875; doi:10.1002/ece3.2009)
Supplement: Supplementary file 3 — Table S1. Description of the 285 flower visitor taxa. [file ECE3-6-1967-s003.xls]

## Sheet: Deguines_Table S1
Table S1. The description of the 285 pollinator taxa.
Taxa identity	Species list	Nb. of species included	Taxonomic resolution	Order	Family	SI
The shining buprestid beetles	Anthaxia spp. (except A. confusa Gory, A. godeti Gory & Laporte, A. helvetica Stierlin, A. hungarica Scopoli, A. nitidula Linnaeus (female), A. millefolii Fabricius, A. morio Fabricius, A. nigrojubata Roubal, A. quadripunctata Linnaeus, A. sepulchralis Fabricius, A. umbellatarum Fabricius)	26	4	Col.	Buprestidae	2.01742
	Anthaxia nitidula Linnaeus (female)	1	7	Col.	Buprestidae	-
The drab wood-boring beetles	Acmaeodera cylindrica Fabricius, Anthaxia confusa Gory, Anthaxia godeti Gory & Laporte, Anthaxia helvetica Stierlin, Anthaxia hungarica Scopoli, Anthaxia millefolii Fabricius, Anthaxia morio Fabricius, Anthaxia nigrojubata Roubal, Anthaxia quadripunctata Linnaeus, Anthaxia sepulchralis Fabricius, Anthaxia umbellatarum Fabricius, Aphanisticus spp.	17	4	Col.	Buprestidae	-
The Cantharids	Cantharis fusca Linnaeus, C. obscura Linnaeus, C. pulicaria Fabricius, C. rustica Fallén	4	6	Col.	Cantharidae	1.13076
	Agapanthia cardui Linnaeus	1	7	Col.	Cerambycidae	-
The tawny longhorn beetles	Agapanthia asphodeli Latreille, A. cynarae Gyllenhal, A. dahli Richter, A. kirby Gyllenhal, A. villosoviridescens De Geer	5	6	Col.	Cerambycidae	-
	Aromia moschata Linnaeus	1	7	Col.	Cerambycidae	-
The Pachyta and other longhorns	Acmaeops marginatus Fabricius, Acmaeops pratensis Laicharting, Acmaeops septentrionis Thomson, Anastrangalia dubia Scopoli, Anastrangalia reyi Heyden, Anastrangalia sanguinolenta Linnaeus, Anisarthron barbipes Schrank, Anisorus quercus (female) Goeze, Brachyta interrogationis Linnaeus, Cortodera femorata Fabricius, Cortodera humeralis Schaller, Grammoptera abdominalis Stephens, Grammoptera rufico…	28	4	Col.	Cerambycidae	1.19496
The wasp longhorn beetles	Clytus arietis Linnaeus, Clytus lama Mulsant, Clytus rhamni Germar, Clytus tropicus Panzer, Cyrtoclytus capra Germar, Xylotrechus antilope Schönherr	6	5	Col.	Cerambycidae	-
The masked longhorns	Chlorophorus figuratus Scopoli, C. sartor Müller	2	6	Col.	Cerambycidae	-
	Chlorophorus varius Müller	1	7	Col.	Cerambycidae	-
	Dinoptera collaris Linnaeus	1	7	Col.	Cerambycidae	-
	Alosterna tabacicolor De Geer	1	7	Col.	Cerambycidae	-
The flower longhorn with six patches	Anoplodera sexguttata Fabricius	1	7	Col.	Cerambycidae	-
The flower longhorn with a black suture	Stenurella melanura Linnaeus	1	7	Col.	Cerambycidae	-
The tawny longhorn	Paracorymbia fulva De Geer	1	7	Col.	Cerambycidae	1.32868
The red flower longhorn (female)	Stictoleptura rubra Linnaeus (female)	1	7	Col.	Cerambycidae	-
The spotted longhorn	Rutpela maculata Poda	1	7	Col.	Cerambycidae	1.85472
The banded longhorns	Judolia sexmaculata Linnaeus, Leptura quadrifasciata Linnaeus, Strangalia attenuata Linnaeus	3	4	Col.	Cerambycidae	-
	Stenurella bifasciata Müller, Stictoleptura cordigera Fuessly	2	4	Col.	Cerambycidae	1.76738
The black longhorns with red legs	Anoplodera rufipes Schaller, Paracorymbia stragulata Germar, Ropalopus femoratus Linnaeus, Ropalopus varini Bedel	4	4	Col.	Cerambycidae	-
	Glaphyra marmottani Brisout, G. umbellatarum Schreber, Molorchus minor Linnaeus, Nathrius brevipennis Mulsant, Necydalis major Linnaeus	5	4	Col.	Cerambycidae	-
The capricorn beetle	Cerambyx scopolii Fuessly	1	7	Col.	Cerambycidae	-
	Stenopterus spp.	2	5	Col.	Cerambycidae	2.17207
The metallic chafers with patterns	Cetonia aurata Linnaeus, Cetonia carthami Gory & Percheron, Protaetia cuprea Fabricius, Protaetia fieberi Kraatz, Protaetia lugubris Herbst	5	4	Col.	Cetoniidae	1.49947
The dark hairless chafers	Protaetia morio Fabricius, P. oblonga Gory & Percheron, P. opaca Fabricius	3	6	Col.	Cetoniidae	-
The dark silky chafers	Tropinota hirta Poda, T. squalida Lindberg	2	5	Col.	Cetoniidae	1.18486
	Oxythyrea funesta Poda	1	7	Col.	Cetoniidae	0.824044
	Gnorimus nobilis Linnaeus	1	7	Col.	Cetoniidae	-
The bee beetles	Trichius spp.	3	5	Col.	Cetoniidae	1.35804
	Valgus hemipterus Linnaeus	1	7	Col.	Cetoniidae	1.2491
The Cassida tortoise beetles	Cassida spp.	39	5	Col.	Chrysomelidae	-
The rosemary beetle	Chrysolina americana Linnaeus	1	7	Col.	Chrysomelidae	3.98188
The other leaf beetles	Chrysolina spp. (except C. americana Linnaeus), Cryptocephalus spp. (except C. rugicollis G.A.Olivier, C. trimaculatus Rossi and C. vittatus Fabricius), Entomoscelis spp., Oreina spp.	161	4	Col.	Chrysomelidae	1.47655
	Donacia spp., Plateumaris spp.	27	3	Col.	Chrysomelidae	-
The two coloured leaf beetles	Chrysomelidae spp. (except Bruchidius spp., Bruchus spp., Callosobruchus spp., Cassida spp., Chrysolina spp., Clytra laeviusculalytra Ratzeburg, Clytra quadripunctata Linnaeus, Coptocephala spp., Cryptocephalus spp., Entomoscelis spp., Labidostomis humeralis Schneider, Labidostomis taxicornis Fabricius, Lachnaia sexpunctata Scopoli, Lachnaia tristigma Lacordaire, Oreina spp., Oulema duftschmidi R…	583	2	Col.	Chrysomelidae	3.23408
	Oulema duftschmidi Redtenbacher, Oulema gallaeciana Heyden, Oulema melanopus Linnaeus	3	6	Col.	Chrysomelidae	-
	Clytra laeviusculalytra Ratzeburg, Clytra quadripunctata Linnaeus, Cryptocephalus rugicollis G.A.Olivier, Cryptocephalus trimaculatus Rossi, Lachnaia sexpunctata Scopoli, Lachnaia tristigma Lacordaire	6	6	Col.	Chrysomelidae	-
	Cryptocephalus vittatus Fabricius	1	7	Col.	Chrysomelidae	-
	Coptocephala spp.	4	5	Col.	Chrysomelidae	-
The bloody-nosed beetles	Timarcha spp.	12	5	Col.	Chrysomelidae	-
The scarlet lily beetle and others	Exosoma spp., Lilioceris lilii Scopoli	2	4	Col.	Chrysomelidae	-
	Labidostomis spp.	2	5	Col.	Chrysomelidae	-
	Trichodes alvearius Fabricius	1	7	Col.	Cleridae	1.16148
	Trichodes apiarius Linnaeus, Trichodes leucopsideus Olivier	2	6	Col.	Cleridae	1.45201
The seven-spot ladybird	Coccinella septempunctata Linnaeus	1	7	Col.	Coccinellidae	0.807157
The ladybirds	Coccinellidae spp. (except Coccinella septempunctata Linnaeus)	110	3	Col.	Coccinellidae	0.735592
The ladybirds larvae	Coccinellidae spp.	111	2	Col.	Coccinellidae	-
The apple blossom weevil and others	Anthonomus spp., Curculio spp.	25	3	Col.	Curculionidae	-
	Phyllobius spp., Polydrusus spp.	46	3	Col.	Curculionidae	-
The Cyphocleonus and Lixus weevils	Cyphocleonus spp., Lixus spp.	36	3	Col.	Curculionidae	-
The black dasytids	Aplocnemus impressus Marsham, Aplocnemus nigricornis Fabricius, Dasytes niger Linnaeus, Dasytes plumbeus Müller, Dasytes obscurus Gyllenhal, Enicopus hirtus Linnaeus	6	4	Col.	Dasytidae	1.27673
The blue and green dasytids	Psilothrix spp.	2	4	Col.	Dasytidae	-
The skin beetles	Dermestidae spp.	81	4	Col.	Dermestidae	1.14875
	Ampedus cinnaberinus Eschscholtz, Ampedus rufipennis Stephens Ampedus sanguineus Linnaeus, Anostirus castaneus Linnaeus, Anostirus purpureus Poda	5	4	Col.	Elateridae	-
	Ampedus spp. (except A. cinnaberinus Eschscholtz, A. rufipennis Stephens, A. sanguineus Linnaeus), Denticollis spp., Hemicrepidius spp., Limoniscus spp., Megapenthes spp., Melanotus spp., Pheletes spp.	39	4	Col.	Elateridae	1.13791
	Elateridae spp. (except Ampedus spp., Anostirus castaneus Linnaeus, Anostirus purpureus Poda, Calambus bipustulatus Linnaeus, Denticollis spp., Hemicrepidius spp., Limoniscus spp., Megapenthes spp., Melanotus spp., Pheletes spp.)	168	2	Col.	Elateridae	-
The net-winged beetles	Lycidae spp.	7	2	Col.	Lycidae	-
	Axinotarsus marginalis Laporte de Castelnau, Axinotarsus pulicarius Fabricius, Clanoptilus elegans Olivier, Malachius bipustulatus Linnaeus, Malachius lusitanicus Erichson	5	4	Col.	Malachiidae	1.36316
	Anthocomus rufus Herbst, Malachius aeneus Linnaeus, Malachius rubidus Erichson, Malachius scutellaris Erichson	4	4	Col.	Malachiidae	-
	Clanoptilus abdominalis Fabricius	1	7	Col.	Malachiidae	-
	Anthocomus fasciatus Linnaeus	1	7	Col.	Malachiidae	-
The banded blister beetles	Hycleus polymorphus Pallas, Mylabris variabilis Pallas	2	4	Col.	Meloidae	2.67904
The spotted blister beetles	Actenodia billbergi Gyllenhal, Mylabris connata Rey, Mylabris flexuosa Olivier, Mylabris hieracii Graells, Mylabris quadripunctata Linnaeus, Mylabris varians Gyllenhal	6	4	Col.	Meloidae	-
The oil beetles	Meloe spp.	15	5	Col.	Meloidae	-
The tumbling flower beetles	Mordellidae spp.	81	2	Col.	Mordellidae	1.6101
	Mycterus spp.	3	5	Col.	Mycteridae	-
The sap beetles	Nitidulidae spp.	153	2	Col.	Nitidulidae	0.948636
	Chrysanthia geniculata W. Schmidt, Chrysanthia viridissima Linnaeus, Ischnomera caerulea Linnaeus, Ischnomera cinerascens Pandellé in Grénier, Ischnomera cyanea Fabricius, Ischnomera xanthoderes Mulsant	6	4	Col.	Oedemeridae	-
The pollen-feeding beetles	Anogcodes ferrugineus Schrank, Anogcodes rufiventris Scopoli, Anogcodes ustulatus Scopoli, Oedemera femoralis Olivier, Oedemera femorata Scopoli, Oedemera lateralis Gebler, Oedemera lurida Marsham, Oedemera monticola Vihla, Oedemera nobilis Scopoli, Oedemera flavipes Fabricius, Oedemera podagrariae Linnaeus, Oedemera pthysica Scopoli, Oedemera simplex Linnaeus, Oedemera tristis W. Schmidt, Oedeme…	14	4	Col.	Oedemeridae	0.76105
The various pollen-feeding beetles	Anogcodes fulvicollis Scopoli, Anogcodes seladonius Fabricius, Ischnomera sanguinicollis Fabricius	3	4	Col.	Oedemeridae	-
	Pyrochroa serraticornis Scopoli	1	7	Col.	Pyrochroidae	-
	Anisoplia austriaca Herbst, Phyllopertha horticola Linnaeus	2	4	Col.	Rutelidae	-
	Hoplia argentea Poda	1	7	Col.	Rutelidae	-
	Hoplia coerulea Drury	1	7	Col.	Rutelidae	-
The false flower beetles	Scraptiidae spp.	35	2	Col.	Scraptiidae	2.24819
	Cteniopus flavus Scopoli, Cteniopus sulphuripes Linnaeus	2	5	Col.	Tenebrionidae	-
	Hymenalia rufipes Fabricius, Isomira spp., Pseudocistela ceramboides Linnaeus	30	3	Col.	Tenebrionidae	-
The robber flies	Asilidae spp. except (Laphria spp.)	158	3	Dip.	Asilidae	-
The Laphria robber flies	Laphria spp.	11	5	Dip.	Asilidae	-
	Bibio hortulanus Linnaeus (female)	1	7	Dip.	Bibionidae	-
	Hemipenthes maura Linnaeus	1	7	Dip.	Bombyliidae	-
	Hemipenthes morio Linnaeus	1	7	Dip.	Bombyliidae	-
	Hemipenthes velutina Meigen	1	7	Dip.	Bombyliidae	-
	Villa spp.	21	5	Dip.	Bombyliidae	-
	Bombylella atra Scopoli	1	7	Dip.	Bombyliidae	-
The other bee flies	Bombylius spp., Systoechus spp.	27	3	Dip.	Bombyliidae	0.882992
The humpbacked bee flies	Geron spp.	3	5	Dip.	Bombyliidae	-
	Lomatia spp.	5	5	Dip.	Bombyliidae	-
	Stomorhina lunata Fabricius	1	7	Dip.	Calliphoridae	1.58967
	Thaumatomyia spp.	8	5	Dip.	Chloropidae	1.5424
The other thick-headed flies	Melanosoma spp., Physocephala spp., Sicus spp., Thecophora spp., Zodion spp.	21	4	Dip.	Conopidae	1.53569
The Myopa thick-headed flies	Myopa spp.	12	5	Dip.	Conopidae	-
The mosquitoes	Culicidae spp.	58	2	Dip.	Culicidae	1.06017
The empidids	Empididae spp.	208	2	Dip.	Empididae	0.680673
The Graphomya flies	Graphomya spp.	2	5	Dip.	Muscidae	2.06827
	Mesembrina meridiana Linnaeus	1	7	Dip.	Muscidae	-
The face fly (male)	Musca autumnalis De Geer (male)	1	7	Dip.	Muscidae	2.13194
	Anthomyia pluvialis Linnaeus, Anthomyia procellaris Rondani, Limnophora maculosa Meigen, Limnophora obsignata Rondani, Limnophora riparia Fallén, Limnophora tigrina Am Stein	6	4	Dip.	Muscidae	1.98894
	Platystoma spp.	6	5	Dip.	Platystomatidae	-
The dark stripped flies	Sarcophaga spp.	84	5	Dip.	Sarcophagidae	1.41071
	Scatopsidae spp.	52	2	Dip.	Scatopsidae	1.19877
	Sciaridae spp.	81	2	Dip.	Sciaridae	1.64315
The black scavenger flies	Sepsidae spp.	24	2	Dip.	Sepsidae	1.16847
	Chloromyia spp.	2	5	Dip.	Stratiomyidae	-
	Stratiomys chamaeleon Linnaeus, Stratiomys potamida Meigen	2	5	Dip.	Stratiomyidae	-
	Odontomyia spp. (except O. flavissima Rossi, O. limbata Meigen), Oplodontha viridula Fabricius	9	4	Dip.	Stratiomyidae	-
	Nemotelus spp.	8	5	Dip.	Stratiomyidae	-
	Baccha elongata Fabricius	1	7	Dip.	Syrphidae	-
	Chrysogaster solstitialis Fallén	1	7	Dip.	Syrphidae	2.21447
	Chrysotoxum bicinctum Linnaeus	1	7	Dip.	Syrphidae	-
	Chrysotoxum spp. (except Chrysotoxum bicinctum Linnaeus)	11	5	Dip.	Syrphidae	1.70594
	Eristalinus aneneus Scopoli, Eristalinus sephulchralis Linnaeus	2	6	Dip.	Syrphidae	1.2295
The Myathropa florea hoverfly	Myathropa florea Linnaeus	1	7	Dip.	Syrphidae	1.9062
	Eristalinus taeniops Wiedemann	1	7	Dip.	Syrphidae	-
The other Eristalis hoverflies	Eristalis spp. (except E. intricaria Linnaeus)	13	4	Dip.	Syrphidae	0.98508
	Ferdinandea cuprea Scopoli	1	7	Dip.	Syrphidae	-
	Helophilus spp. Parhelophilus spp.	7	3	Dip.	Syrphidae	1.3546
	Milesia crabroniformis Fabricius	1	7	Dip.	Syrphidae	-
	Rhingia campestris Meigen, Rhingia borealis Ringdahl, Rhingia rostrata Linnaeus	3	6	Dip.	Syrphidae	1.28595
The thick-legged hoverfly	Syritta pipiens Linnaeus	1	7	Dip.	Syrphidae	0.85607
	Riponnensia splendens Meigen	1	7	Dip.	Syrphidae	2.03276
The marmalade hoverfly	Episyrphus balteatus De Geer	1	7	Dip.	Syrphidae	0.776021
	Leucozona glaucia Linnaeus		7	Dip.	Syrphidae	-
The feather holder hoverfly	Sphaerophoria scripta Linnaeus	1	7	Dip.	Syrphidae	0.767849
The thin hoverflies	Epistrophella spp., Melangyna spp., Melanostoma spp., Meligramma spp., Meliscaeva spp., Neoascia spp., Platycheirus spp., Sphaerophoria spp. (except S. scripta Linnaeus), Syritta spp. (except S. pipiens Linnaeus)	72	4	Dip.	Syrphidae	0.780753
The other hoverflies	Dasysyrphus spp., Didea spp., Epistrophe spp., Eupeodes spp., Parasyrphus spp., Scaeva spp., Sericomyia spp., Temnostoma spp. (except T. bombylans Fabricius and T. vespiforme Linnaeus), Xanthogramma spp.	54	4	Dip.	Syrphidae	0.688549
The bee-like hoverflies	Arctophila bombiforme Fallén, Eriozona syrphoides Fallén, Eristalis intricaria Linnaeus, Cheilosia illustrata Harris, Criorhina ranunculi Panzer, Merodon clavipes Fabricius, Merodon equestris Fabricius, Volucella bombylans Linnaeus	8	4	Dip.	Syrphidae	1.52585
	Callicera spp.	6	5	Dip.	Syrphidae	-
The Syrphus hoverflies	Syrphus spp.	5	5	Dip.	Syrphidae	0.884813
	Volucella inflata Fabricius	1	7	Dip.	Syrphidae	-
	Volucella pellucens Linnaeus	1	7	Dip.	Syrphidae	1.90691
	Volucella inanis Linnaeus	1	7	Dip.	Syrphidae	-
	Volucella zonaria Poda	1	7	Dip.	Syrphidae	1.78459
	Atylotus spp., Silvius spp.	9	3	Dip.	Tabanidae	-
	Tabanidae spp. (except Atylotus spp., Chrysops spp., Haematopota pluvialis Linnaeus, Silvius spp.)	70	4	Dip.	Tabanidae	-
	Chrysops spp.	9	5	Dip.	Tabanidae	-
	Tachina grossa Linnaeus	1	7	Dip.	Tachinidae	-
The cylindric tachinids	Cylindromyia spp.	12	5	Dip.	Tachinidae	1.89482
The tawny tachinids (1)	Nowickia spp., Tachina fera Linnaeus, Tachina magnicornis Zetterstedt	7	4	Dip.	Tachinidae	1.29973
The tawny tachinids (2)	Ectophasia spp., Phasia hemiptera Fabricius	4	3	Dip.	Tachinidae	2.03403
The Gymnosoma tachinids	Gymnosoma spp.	9	5	Dip.	Tachinidae	1.83749
The stiletto flies	Therevidae spp.	25	2	Dip.	Therevidae	-
The crane flies	Tipulidae spp.	139	2	Dip.	Tipulidae	1.31948
The mining bees with a red and black abdomen	Andrena florea Fabricius, Andrena hattorfiana Fabricius, Andrena labiata Fabricius, Andrena marginata Fabricius, Andrena pellucens Perez, Andrena potentillae Panzer, Andrena rosae Panzer, Andrena sardoa Lepeletier, Andrena schencki Morawitz	9	6	Hym.	Andrenidae	-
The mining bees with black and white fur	Andrena agilissima Scopoli, Andrena apicata Smith, Andrena cineraria Linnaeus, Andrena cinerea Brullé, Andrena vaga Panzer	5	6	Hym.	Andrenidae	1.2864
The tawny mining bee (female)	Andrena fulva Müller (female)	1	7	Hym.	Andrenidae	-
The black and white cuckoo bees (1)	Epeolus fallax Morawitz, Melecta spp., Thyreus spp.	19	4	Hym.	Apidae	-
The black, yellow and red cuckoo bees	Epeoloides coecutiens Fabricius (male), Nomada spp.	95	4	Hym.	Apidae	1.27379
The blue small carpenter bees	Ceratina chalcites Germar, Ceratina chalybea Chevrier, Ceratina cyanea Kirby	3	6	Hym.	Apidae	1.89257
The other bumble bees	Bombus confusus Schenck, Bombus hortorum Linnaeus, Bombus hypnorum Linnaeus, Bombus jonellus Kirby, Bombus lapidarius Linnaeus, Bombus lucorum Linnaeus, Bombus magnus Vogt, Bombus pomorum Panzer, Bombus pratorum Linnaeus, Bombus ruderarius Müller, Bombus ruderatus Fabricius, Bombus rupestris Fabricius, Bombus soroeensis Fabricius, Bombus subterraneus Linnaeus, Bombus terrestris Linnaeus, Bombus w…	16	6	Hym.	Apidae	0.597549
Hairy-Footed Flower Bee	Anthophora plumipes Pallas (male)	1	7	Hym.	Apidae	2.00252
The Anthophora bees and alike	Amegilla spp., Anthophora spp. (except A. plumipes Pallas (male)), Eucera spp.	68	4	Hym.	Apidae	1.05894
The tawny bumble bee	Bombus humilis Illiger, Bombus muscorum Linnaeus, Bombus pascuorum Scopoli	3	6	Hym.	Apidae	0.964166
The yellow and black bumble bees	Bombus barbutellus Kirby, Bombus campestris Panzer	2	6	Hym.	Apidae	0.923386
The yellow, black and white bumble bees	Bombus bohemicus Seid, Bombus norvegicus Sparre-Schneider, Bombus sylvestris Lepeletier, Bombus vestalis Geoffroy	4	6	Hym.	Apidae	1.25324
The long-horned bees and others (males)	Eucera spp. (males), Tetralonia spp. (males)	34	4	Hym.	Apidae	1.5471
The violet carpenter bee (male)	Xylocopa violacea Linnaeus (male)	1	7	Hym.	Apidae	1.28919
The carpenter bees	Xylocopa valga Gerstaecker, Xylocopa violacea Linnaeus (female)	2	6	Hym.	Apidae	1.17502
The patterned stem sawflies	Calameuta filiformis Eversmann, Calameuta haemorrhoidalis Fabricius (male), Calameuta idolon Rossi, Cephus brachycercus C. G. Thomson, Cephus infuscatus C. G. Thomson, Cephus lateralis Konow, Cephus pygmaeus Linnaeus, Cephus spinipes Panzer, Hartigia helleri Taschenberg, Hartigia linearis Schrank, Hartigia nigra Harris, Hartigia xanthostoma Eversmann, Janus compressus Fabricius, Trachelus tabidus…	15	4	Hym.	Cephidae	-
The plain stem sawflies	Calameuta haemorrhoidalis Fabricius (female), Calameuta pallipes Klug, Cephus nigrinus C. G. Thomson, Janus femoratus Curtis, Janus luteipes Lepeletier	5	4	Hym.	Cephidae	1.54211
The ruby tailed wasps	Chrysididae spp.	121	2	Hym.	Chrysididae	2.07388
	Abia aenea Klug, A. aurulenta Sichel, A. candens Konow, A. fulgens Zaddach, A. lonicerae Linnaeus, A. mutica C. G. Thomson, A. sericea Linnaeus	7	6	Hym.	Cimbicidae	-
The Colletes plasterer bees	Colletes spp.	23	5	Hym.	Colletidae	4.17546
The ants	Formicidae spp.	218	2	Hym.	Formicidae	0.970638
The gasteruptiid wasps	Gasteruption spp.	16	5	Hym.	Gasteruptiidae	3.38336
The halictids (Halictus and Lasioglossum) (females)	Halictus spp. (females), Lasioglossum spp. (females)	119	3	Hym.	Halictidae	0.745699
The halictids (Halictus and Lasioglossum) (males)	Halictus spp. (males), Lasioglossum spp. (males)	119	3	Hym.	Halictidae	0.933467
The potter bees	Anthidiellum spp., Anthidium (except A. punctatum Latreille), Icteranthidium laterale Latreille, Pseudoanthidium spp., Stelis signata Latreille	22	4	Hym.	Megachilidae	1.6164
The other leafcutter or mason bees	Megachile spp. (except M. lagopoda Linnaeus (male), M. maritima Kirby (male), M. nigriventris Schenck (male), M. willughbiella Kirby (male)), Osmia spp. (except O. bicolor Schrank (female), O. cornuta Latreille, O. rufa Linnaeus)	74	4	Hym.	Megachilidae	1.30186
The white-legged leafcutter bees (males)	M. lagopoda Linnaeus (male), M. maritima Kirby (male), M. nigriventris Schenck (male), M. willughbiella Kirby (male)	4	6	Hym.	Megachilidae	-
The cuckoo leafcutter bees	Coelioxys spp., Dioxys spp.	23	3	Hym.	Megachilidae	-
The black and ginger mason bees (female)	Osmia bicolor Schrank (female), O. cornuta Latreille (female), O. rufa Linnaeus (female).	3	6	Hym.	Megachilidae	1.72291
The black and ginger mason bees (male)	Osmia cornuta Latreille (male), O. rufa Linnaeus (male)	2	6	Hym.	Megachilidae	2.22071
	Dasypoda hirtipes Fabricius (female)	1	7	Hym.	Melittidae	-
	Sapygidae spp.	7	2	Hym.	Sapygidae	-
The scoliid wasps with yellow patches	Megascolia maculata Drury (male), Scolia spp.	6	4	Hym.	Scoliidae	-
The Ammophila digger wasps and others	Ammophila spp., Hoplammophila spp.	10	3	Hym.	Sphecidae	-
The Bembix digger wasps	Bembix spp.	8	5	Hym.	Sphecidae	-
The black and yellow mud dauber	Sceliphron caementarium Drury	1	7	Hym.	Sphecidae	-
The mud daubers with yellow petiole	S. destillatorium Illiger, S. madraspatanum Fabricius, S. spirifex Linnaeus	3	6	Hym.	Sphecidae	-
	Prionyx kirbii Vander Linden		7	Hym.	Sphecidae	-
The grass-carrying wasp	Isodontia mexicana Saussure	1	7	Hym.	Sphecidae	1.13069
	Chilosphex argyrius Brullé (female), Sphex pruinosus Germar (female), Isodontia splendidula A. Costa (female), Prionyx lividocinctus A. Costa (female), Sphex flavipennis Fabricius (female), Sphex funerarius Gussakovskij (female), Palmodes occitanicus Lepeletier & Serville (female), Palmodes strigulosus A. Costa (female), Podalonia affinis W. Kirby (female), Podalonia alpina Kohl (female), Podalon…	14	4	Hym.	Sphecidae	-
	Chilosphex argyrius Brullé (male), Sphex pruinosus Germar (male), Chalybion femoratum Fabricius (male), Chalybion flebile Lepeletier (male), Isodontia paludosa Rossi (male), Podalonia hirsuta Radoszkowski (male), Prionyx subfuscatus Dahlbom (male), Sphex atropilosus Kohl (male), Sphex leuconotus Brullé (male)	9	4	Hym.	Sphecidae	-
	Athalia rosae Linnaeus	1	7	Hym.	Tenthredinidae	-
	Aglaostigma aucupariae Klug, A. fulvipes Scopoli, Macrophya rufipes Linnaeus (female), Tenthredopsis spp.	14	4	Hym.	Tenthredinidae	-
	Tenthredo colon Klug, T. crassa Scopoli, T.livida Linnaeus, T. velox Fabricius	4	6	Hym.	Tenthredinidae	-
	Macrophya albicincta Schrank, M. albipuncta Fallén, M. alboannulata A. Costa, M. carinthiaca Klug	4	6	Hym.	Tenthredinidae	-
	Allantus laticinctus Serville, A. rufocinctus Retzius, A. calceatus Klug, Dolerus spp., Macrophya annulata Geoffroy, M. blanda Fabricius, M. rufipes Linnaeus (male), Tenthredo campestris Linnaeus	52	4	Hym.	Tenthredinidae	2.60051
	Allantus basalis Klug (female), A. cinctus Linnaeus (female), A. cingillum Klug (female), A. cingulatus Scopoli (female), A. togatus Panzer, A. truncatus Klug (female), Tenthredo koehleri Klug	7	4	Hym.	Tenthredinidae	-
The black and yellow tenthredinids	Allantus viennensis Schrank, Macrophya montana Scopoli (female), Tenthredo spp. (except T. bifasciata O. F. Müller, T. campestris Linnaeus, T. caucasica Eversmann, T. colon Klug, T. crassa Scopoli, T. ferruginea Schrank, T. livida Linnaeus, T. koehleri Klug, T. mesomela Linnaeus, T. mioceras Enslin, T. neobesa Zombori, T. obsoleta Klug, T. olivacea Klug, T. solitaria Scopoli, T. velox Fabricius)	47	4	Hym.	Tenthredinidae	2.37571
The green and black tenthredinids	Tenthredo mesomela Linnaeus, T. mioceras Enslin, T. obsoleta Klug, T. olivacea Klug	4	6	Hym.	Tenthredinidae	-
	Tiphia femorata Fabricius	1	7	Hym.	Tiphiidae	-
The Asian hornet	Vespa velutina Lepeletier	1	7	Hym.	Vespidae	-
The European hornet	Vespa crabro Linnaeus	1	7	Hym.	Vespidae	-
The classic wasps	Dolichovespula spp., Polistes spp., Vespula spp. (except V. rufa Linnaeus)	18	4	Hym.	Vespidae	1.76377
The mason wasps	Discoelius spp., Eumenes spp., Ischnogasteroides picteti Saussure, Katamenes arbustorum Panzer, Leptochilus spp.	22	3	Hym.	Vespidae	1.28594
The fairy longhorn moths	Adelidae spp.	33	4	Lep.	Adelidae	1.44364
	Pyrausta ostrinalis Hübner, Pyrausta purpuralis Linnaeus	2	5	Lep.	Crambidae	-
	Euplagia quadripunctaria Poda	1	7	Lep.	Erebidae	-
	Eilema spp.	11	5	Lep.	Erebidae	-
The black-veined moth	Siona lineata Scopoli	1	7	Lep.	Geometridae	-
The latticed heath	Chiasmia clathrata Linnaeus	1	7	Lep.	Geometridae	-
The geometer moths	Geometridae spp. (except Abraxas sylvata Scopoli, Abraxas grossulariata Linnaeus, Angerona prunaria Linnaeus, Aplocera spp., Archiearis parthenias Linnaeus, Aspitates gilvaria Denis & Schiffermüller, Aspitates ochrearia Rossi, Baptria tibiale Esper, Boudinotiana notha Hübner, Boudinotiana touranginii Berce, Camptogramma bilineata Linnaeus, Chiasmia clathrata Linnaeus, Chloroclystis v-ata Haworth,…	459	2	Lep.	Geometridae	-
The brown skippers	Carcharodus alceae Esper, Carcharodus boeticus Rambur, Carcharodus floccifera Zella, Carcharodus lavatherae Esper, Erynnis tages Linnaeus, Muschampia proto Ochsenheimer, Pyrgus andromedae Wallengren, Pyrgus armoricanus Oberthür, Pyrgus bellieri Oberthür, Pyrgus cacaliae Rambur, Pyrgus carlinae Rambur, Pyrgus carthami Hübner, Pyrgus cirsii Rambur, Pyrgus malvae Linnaeus, Pyrgus onopordi Rambur, Py…	18	4	Lep.	Hesperiidae	1.42033
The tawny skippers	Ochlodes sylvanus Esper, Thymelicus acteon Rottemburg, Thymelicus lineolus Ochsenheimer, Thymelicus sylvestris Poda	4	3	Lep.	Hesperiidae	1.17094
The silver-spotted skipper	Hesperia comma Linnaeus	1	7	Lep.	Hesperiidae	-
The sooty copper (male)	Lycaena tityrus Poda (male)	1	7	Lep.	Lycaenidae	-
The green-underside Blue	Glaucopsyche alexis Poda	1	7	Lep.	Lycaenidae	-
The holly blue (female)	Celastrina argiolus Linnaeus (female)	1	7	Lep.	Lycaenidae	-
The baton blue (female)	Pseudophilotes baton Bergsträsser (female)	1	7	Lep.	Lycaenidae	-
The short-tailed blue	Cupido argiades Pallas	1	7	Lep.	Lycaenidae	-
The brown blues	Cupido alcetas Hoffmannsegg (female), Cupido minimus Fuessly, Cupido osiris Meigen (female), Glaucopsyche iolas Ochsenheimer (female), Plebeius agestis Denis & Schiffermüller, Plebeius artaxerxes Fabricius, Plebeius morronensis Ribbe, Plebeius pylaon Fischer von Waldheim (female), Polyommatus amandus Schneider (female), Polyommatus bellargus Rottemburg (female), Polyommatus coridon Poda (female),…	19	4	Lep.	Lycaenidae	1.04281
The females of silver-studeed blue and others	Plebejus argus Linnaeus (female), P. argyrognomon Bergsträsser (female), P. idas Linnaeus (female)	3	4	Lep.	Lycaenidae	-
The males of silver-studeed blue and others	Plebeius argus Linnaeus (male), Plebeius argyrognomon Bergsträsser (male), Plebeius idas Linnaeus (male), Plebeius pylaon Fischer von Waldheim (male), Polyommatus amandus Schneider (male), Polyommatus bellargus Rottemburg (male), Polyommatus coridon Poda (male), Polyommatus dorylas Denis & Schiffermüller (male), Polyommatus eros Ochsenheimer (male), Polyommatus escheri Hübner (male), Polyommatus …	13	4	Lep.	Lycaenidae	1.75067
The males of holly blue and others	Celastrina argiolus Linnaeus (male), Cupido alcetas Hoffmannsegg (male), Cupido osiris Meigen (male), Glaucopsyche iolas Ochsenheimer (male), Polyommatus daphnis Denis & Schiffermüller (male), Polyommatus semiargus Rottemburg (male)	6	4	Lep.	Lycaenidae	-
The long-tailed blue and the Lang's short-tailed blue	Lampides boeticus Linnaeus, Leptotes pirithous Linnaeus	2	3	Lep.	Lycaenidae	-
The geranium bronze	Cacyreus marshalli Butler	1	7	Lep.	Lycaenidae	-
The small copper	Lycaena phlaeas Linnaeus	1	7	Lep.	Lycaenidae	1.43824
The scarce copper (male)	Lycaena virgaurea Linnaeus (male)	1	7	Lep.	Lycaenidae	-
The purple-edged copper	Lycaena hippothoe Linnaeus (male)	1	7	Lep.	Lycaenidae	-
The purple-shot copper and others	Lycaena alciphron Rottemburg, L. dispar Haworth (female), L. helle Denis & Schiffermüller (female), L. hippothoe Linnaeus (female), L. tityrus Poda (female)	5	6	Lep.	Lycaenidae	-
The duke of Burgundy	Hamearis lucina Linnaeus	1	7	Lep.	Lycaenidae	-
The damon blue and others	Polyommatus damon Denis & Schiffermüller, P. dolus Hübner, P. ripartii Freyer	3	6	Lep.	Lycaenidae	-
The green hairstreaks	Callophrys avis Chapman, C. rubi Linnaeus	2	6	Lep.	Lycaenidae	-
The white-letter hairstreak	Satyrium w-album Knoch	1	7	Lep.	Lycaenidae	-
The brown hairstreak	Thecla betulae Linnaeus	1	7	Lep.	Lycaenidae	-
The black hairstreak	Satyrium pruni Linnaeus	1	7	Lep.	Lycaenidae	-
The sloe hairstreak and others	Satyrium acaciae Fabricius, Satyrium esculi Hübner, Satyrium ilicis Esper	3	6	Lep.	Lycaenidae	-
The spotted sulphur	Acontia trabealis Scopoli	1	7	Lep.	Noctuidae	-
The silver Y and others	Abrostola agnorista Dufay, Abrostola asclepiadis Denis & Schiffermüller, Abrostola tripartita Hufnagel, Abrostola triplasia Linnaeus, Autographa aemula Denis & Schiffermüller, Autographa bractea Denis & Schiffermüller, Autographa gamma Linnaeus, Autographa jota Linnaeus, Autographa pulchrina Haworth, Chrysodeixis chalcites Esper, Ctenoplusia accentifera Lefebvre, Diachrysia chrysitis Linnaeus, Di…	33	3	Lep.	Noctuidae	-
The other owlet moths	Noctuidae spp. (except Abrostola spp., Amata spp., Anarta myrtilli Linnaeus, Atolmis rubricollis Linnaeus, Autographa spp., Bena bicolorana Fuessly, Callimorpha dominula Linnaeus, Euclidia mi Clerck, Charanyca trigrammica Hufnagel, Chrysodeixis chalcites Esper, Ctenoplusia accentifera Lefebvre, Cucullia argentea Hufnagel, Cybosia mesomella Linnaeus, Deltote bankiana Fabricius, Diachrysia spp., Di…	533	4	Lep.	Noctuidae	1.45004
The false grayling and others	Arethusana arethusa Denis & Schiffermüller, Chazara briseis Linnaeus, Hipparchia alcyone Denis & Schiffermüller, H. aristaeus Bonelli, H. fagi Scopoli, H. genava Fruhstorrfer, H. neomiris Godart, H. semele Linnaeus, H. statilinus Hufnagel, Satyrus actea Esper, S. ferula Fabricius	11	4	Lep.	Nymphalidae	-
The gatekeepers	Pyronia tithonus Linnaeus, Pyronia cecilia Vallantin	2	6	Lep.	Nymphalidae	1.35443
The painted lady	Vanessa cardui Linnaeus	1	7	Lep.	Nymphalidae	1.84175
The European map	Araschnia levana Linnaeus	1	7	Lep.	Nymphalidae	-
The pearly heath and others	Coenonympha arcania Linnaeus, C. darwiniana Staudinger, C. gardetta de Prunner	3	6	Lep.	Nymphalidae	-
The striped grayling	Hipparchia fidia Linnaeus	1	7	Lep.	Nymphalidae	-
The marsh fritillary	Euphydryas aurinia Rottemburg	1	7	Lep.	Nymphalidae	-
The marbled white	Melanargia galatha Linnaeus	1	7	Lep.	Nymphalidae	2.10495
The western marbled white	Melanargia occitanica Esper	1	7	Lep.	Nymphalidae	-
The dusky heath	Coenonympha dorus Esper	1	7	Lep.	Nymphalidae	-
The chestnut heath and others	Coenonympha glycerion Borkhausen, C. pamphilus Linnaeus, C. tullia Müller	3	6	Lep.	Nymphalidae	1.91823
The knapweed fritillary	Melitaea phoebe Denis & Schiffermüller	1	7	Lep.	Nymphalidae	-
The dark green fritillary	Argynnis aglaja Linnaeus	1	7	Lep.	Nymphalidae	-
The dryad	Minois dryas Scopoli	1	7	Lep.	Nymphalidae	-
The glanville fritillary	Melitaea cinxia Linnaeus	1	7	Lep.	Nymphalidae	-
The spotted fritillary	Melitaea didyma Esper	1	7	Lep.	Nymphalidae	-
The Cynthia's fritillary (female) and others	Euphydryas cynthia Denis & Schiffermüller (female), E. intermedia Ménétriés, E. maturna Linnaeus, Melitaea athalia Rottemburg, M. aurelia Nickerl, M. deione Geyer, M. parthenoides Keferstein, M. varia Meyer-Dür	5	4	Lep.	Nymphalidae	1.47457
The common brassy ringlet and others	Erebia cassioides Reiner & Hochenwarth, E. epistygne Hübner, E. gorge Hübner, E. gorgone Boisduval, E. neoridas Boisduval, E. pandrose Borkhausen, E. pronoe Esper, E. ottomana Herrich-Schäffer, E. rondoui Oberthür, E. sthennyo Graslin	10	4	Lep.	Nymphalidae	-
The false mnestra ringlet and others	Erebia aethiopella Hoffmannsegg, E. alberganus Prunner, E. epiphron Knoch, E. lefebvrei Boisduval, E. medusa Denis & Schiffermüller, E. melampus Fuessly, E. meolans Prunner, E. oeme Hübner, E. scipio Boisduval, E. sudetica Staudinger, E. triaria Prunner	11	4	Lep.	Nymphalidae	-
The meadow brown and others	Hyponephele lupina Costa, Hyponephele lycaon Kühn, Maniola jurtina Linnaeus	3	4	Lep.	Nymphalidae	1.37122
The small fritillaries and others	Argynnis adippe Denis & Schiffermüller, A. niobe Linnaeus, Boloria spp., Brenthis spp.	17	4	Lep.	Nymphalidae	1.92495
The spanish gatekeeper	Pyronia bathseba Fabricius	1	7	Lep.	Nymphalidae	-
The peacock butterfly	Aglais io Linnaeus	1	7	Lep.	Nymphalidae	1.811
The queen of Spain fritillary	Issoria lathonia Linnaeus	1	7	Lep.	Nymphalidae	-
The small tortoiseshell	Aglais urticae Linnaeus	1	7	Lep.	Nymphalidae	1.31194
The commas	Polygonia c-album Linnaeus, P. egea Cramer	2	5	Lep.	Nymphalidae	2.19583
The walls	Lasiommata maera Linnaeus, L. megera Linnaeus, L. petropolitana Fabricius	3	6	Lep.	Nymphalidae	2.02918
The great banded grayling	Brintesia circe Fabricius	1	7	Lep.	Nymphalidae	-
The white admirals	Limenitis camilla Linnaeus, L. reducta Staudinger	2	5	Lep.	Nymphalidae	-
The silver-washed fritillary	Argynnis paphia Linnaeus	1	7	Lep.	Nymphalidae	3.20693
The speckled wood	Pararge aegeria Linnaeus	1	7	Lep.	Nymphalidae	2.83335
The ringlet	Aphantopus hyperantus Linnaeus	1	7	Lep.	Nymphalidae	-
The red admiral	Vanessa atalanta Linnaeus	1	7	Lep.	Nymphalidae	2.31652
The apollos	Parnassius apollo Linnaeus, P. corybas Ficher von Waldheim		6	Lep.	Papilionidae	-
The scarce swallowtail	Iphiclides podalirius Linnaeus	1	7	Lep.	Papilionidae	1.94355
The swallowtail	Papilio machaon Linnaeus	1	7	Lep.	Papilionidae	1.89255
The orange tip	Anthocharis cardamines Linnaeus (male)		7	Lep.	Pieridae	-
The cleopatra (male)	Gonepteryx cleopatra Linnaeus (male)	1	7	Lep.	Pieridae	-
The cleopatra (female) and the brimstone	Gonepteryx cleopatra Linnaeus (female), G. rhamni Linnaeus	2	6	Lep.	Pieridae	1.93367
The black-veined white	Aporia crataegi Linnaeus	1	7	Lep.	Pieridae	-
The cabbage white and others	Pieris spp. (except P. bryoniae Hübner, P. napi Linnaeus)	4	6	Lep.	Pieridae	1.26183
The wood whites	Leptidea spp.	3	5	Lep.	Pieridae	-
The orange tip and others	Anthocharis cardamines Linnaeus (female), A. euphenoides Staudinger (female), Euchloe spp., Pontia spp.	7	4	Lep.	Pieridae	-
The dark-veined white and the green-veined white	Pieris bryoniae Hübner, P. napi Linnaeus	2	6	Lep.	Pieridae	-
The yellows	Colias spp.	5	5	Lep.	Pieridae	2.29378
The plume moths	Pterophoridae spp.	98	2	Lep.	Pterophoridae	-
The clearwing moths	Sesiidae spp.	53	2	Lep.	Sesiidae	-
The hummingbird hawk-moth	Macroglossum stellatarum Linnaeus	1	7	Lep.	Sphingidae	1.77221
The broad-bordered bee hawk-moth	Hemaris fuciformis Linnaeus	1	7	Lep.	Sphingidae	2.02576
The common forester and others	Adscita spp., Jordanita spp.	11	3	Lep.	Zygaenidae	-
The scotch burnet and other burnets	Zygaena anthyllidis Boisduval, Z. brizae Esper, Z. carniolica Scopoli, Z. contaminei Boisduval, Z. corsica Boisduval, Z. cynarae Esper, Z. ephialtes Linnaeus, Z. erythrus Hübner, Z. exulans Hohenwarth, Z. fausta Linnaeus, Z. filipendulae Linnaeus, Z. hilaris Ochsenheimer, Z. lonicera Scheven, Z. loti Denis & Schiffermüller, Z. minos Denis & Schiffermüller, Z. nevadensis Rambur, Z. occitanica Vill…	23	6	Lep.	Zygaenidae	2.08002
	Zygaena lavandulae Esper	1	7	Lep.	Zygaenidae	-
The identity of the 285 taxa. Numbers in the “Taxonomic resolution” correspond to the following: 2 = a whole family, 3 = several genera within a family, 4 = species from different genera, 5 = a genus, 6 = species from a genus and 7 = a single species. "Col.", "Dip.", "Hym." and "Lep." stand for Coleoptera, Diptera, Hymenoptera and Lepidoptera. The specialisation index (SI) was not calculated for …
